# Supplementary material for: Slip Boundary-Enabled Multiscale Modeling for Sound Absorption Coefficient of Nanofiber Porous Media with High Fidelity
Source: Nanomaterials (Basel). 2025 Nov 9;15(22):1696. doi: 10.3390/nano15221696 (PMC12655751; doi:10.3390/nano15221696)
Supplement: Supplementary file 1 [file nanomaterials-15-01696-s001.zip]

Archive with 1 entries (1 files):
- nanomaterials-3964921-supplementary.pdf
